# Supplementary material for: Molecular mechanism of phospholipid transport at the bacterial outer membrane interface
Source: Nat Commun. 2023 Dec 13;14:8285. doi: 10.1038/s41467-023-44144-8 (PMC10719372; doi:10.1038/s41467-023-44144-8)
Supplement: Supplementary file 4 — Source Data [file 41467_2023_44144_MOESM4_ESM.xlsx]

## Sheet: Figure 1a
Figure 1a

## Sheet: Supplementary Figure 1
Supplementary Figure 1

## Sheet: Figure 2ab
Figure 2ab

## Sheet: Supplementary Figure 2
Supplementary Figure 2

## Sheet: Figure 3b
Figure 3b

## Sheet: Supplementary Figure 3e
Supplementary Figure 3e

## Sheet: Supplementary Figure 4
Supplementary Figure 4

## Sheet: Figure 4bc
Figure 4bc

## Sheet: Figure 5b
Figure 5b

## Sheet: Figure 5c
Figure 5c

[truncated: 12 more sheets: Figure 5d, Figure 5e, Figure 5f, Supplementary Figure 5, Supplementary Figure 6a, Supplementary Figure 6b, Supplementary Figure 7, Supplementary Figure 8a (graph), Supplementary Figure 8a (gel), Supplementary Figure 8b, Supplementary Figure 9a, Supplementary Figure 9b]
